# Supplementary material for: Horizontal Gene Transfer, Fitness Costs and Mobility Shape the Spread of Antibiotic Resistance Genes into Experimental Populations of Acinetobacter Baylyi
Source: Mol Biol Evol. 2023 Feb 15;40(3):msad028. doi: 10.1093/molbev/msad028 (PMC9985319; doi:10.1093/molbev/msad028)
Supplement: msad028_Supplementary_Data [file msad028_supplementary_data.xls]

## Sheet: Sheet1
	AMRgenes
Strain/Population	aadA3	abeS	AbaF	AbaQ	AmvA	ADC-8	ADC-11	ADC-30	adeA	adeC	adeF	adeG	adeH	adel	adeJ	adeK	adeL	adeN	adeR	ANT(2'')-Ia	ANT(3'')-IIc	APH(3'')-Ib	APH(6)-Id	cmlA5	gyrA	LpsB	OXA-113	OXA-23	OXA-69	parC	rpoB*	TEM-1	tet(B)
ADP1						✓
A9844		✓	✓	✓	✓			✓	✓	✓	✓	✓	✓	✓	✓	✓	✓	✓	✓		✓	✓	✓		✓	✓	✓			✓		✓	✓
AB5075		✓	✓	✓	✓		✓			✓	✓	✓	✓	✓	✓	✓	✓	✓	✓		✓				✓	✓		✓	✓	✓	✓
C3						✓
D2						✓
E3						✓
F2						✓
E8						✓
G6						✓
B11	✓					✓																✓	✓	✓
B12						✓														✓		✓	✓	✓
C11						✓
C12						✓
D11						✓
D12						✓
E11						✓
E12						✓
F11						✓
F12						✓
G11	✓		✓			✓														✓	✓	✓	✓	✓
G12	✓					✓														✓	✓		✓	✓
CIP_E8						✓																			✓
CIP_G6						✓																			✓
KAN_B12	✓					✓																✓	✓	✓
KAN_C12	✓					✓														✓		✓	✓	✓
KAN_F12	✓					✓														✓		✓	✓	✓
KAN_G12	✓					✓														✓		✓	✓	✓
RIF_B11	✓					✓														✓		✓	✓								✓
RIF_B12	✓					✓														✓		✓	✓	✓							✓
RIF_C11	✓					✓														✓		✓	✓								✓
RIF_C12	✓					✓														✓			✓	✓							✓
RIF_D6						✓																									✓
SPEC_C11	✓					✓														✓		✓	✓
SPEC_F12	✓					✓														✓		✓	✓	✓
SPEC_G11	✓					✓														✓		✓	✓	✓
SPEC_G12	✓					✓														✓		✓	✓
*Note:	the rpoB mutation confers rifampicin resistance. Since the CARD database did not have this resistance allele, we manualy edited this table to include rpoB.
